# Supplementary material for: lncRNA HOTAIRM1 Activated by HOXA4 Drives HUVEC Proliferation Through Direct Interaction with Protein Partner HSPA5
Source: Inflammation. 2023 Oct 29;47(1):421–37. doi: 10.1007/s10753-023-01919-x (PMC10798933; doi:10.1007/s10753-023-01919-x)
Supplement: Supplementary file 3 — Supplementary file3 (XLSX 39 KB) [file 10753_2023_1919_MOESM3_ESM.xlsx]

## Sheet: sample-特有
N	Unused	Total	%Cov	%Cov(50)	%Cov(95)	Accession	Citable Accession	Gene name	Name	Species	Peptides(95%)
1	83.69	83.69	35.23	30.63	29.14	sp|Q92626|PXDN_HUMAN	Q92626	PXDN	Peroxidasin homolog OS=Homo sapiens OX=9606 GN=PXDN PE=1 SV=2	HUMAN	60
4	46.22	46.22	41.28	39.14	34.86	sp|P11021|BIP_HUMAN	P11021	HSPA5	Endoplasmic reticulum chaperone BiP OS=Homo sapiens OX=9606 GN=HSPA5 PE=1 SV=2	HUMAN	26
8	32.74	32.74	13.11	6.961	5.908	sp|Q09666|AHNK_HUMAN	Q09666	AHNAK	Neuroblast differentiation-associated protein AHNAK OS=Homo sapiens OX=9606 GN=AHNAK PE=1 SV=2	HUMAN	17
9	30.94	30.94	10.84	9.86	9.331	sp|P21333|FLNA_HUMAN	P21333	FLNA	Filamin-A OS=Homo sapiens OX=9606 GN=FLNA PE=1 SV=4	HUMAN	16
10	27.67	27.67	29.22	25.45	21.99	sp|P02545|LMNA_HUMAN	P02545	LMNA	Prelamin-A/C OS=Homo sapiens OX=9606 GN=LMNA PE=1 SV=1	HUMAN	15
12	24.88	24.88	42.48	41.3	36.87	sp|P07355|ANXA2_HUMAN	P07355	ANXA2	Annexin A2 OS=Homo sapiens OX=9606 GN=ANXA2 PE=1 SV=2	HUMAN	14
13	23.35	23.35	19.82	13.63	12.01	sp|Q86UP2|KTN1_HUMAN	Q86UP2	KTN1	Kinectin OS=Homo sapiens OX=9606 GN=KTN1 PE=1 SV=1	HUMAN	12
14	23.14	23.14	20.85	18.87	16.9	sp|P19338|NUCL_HUMAN	P19338	NCL	Nucleolin OS=Homo sapiens OX=9606 GN=NCL PE=1 SV=3	HUMAN	12
15	22.58	26.7	27.71	22.29	22.29	sp|P11142|HSP7C_HUMAN	P11142	HSPA8	Heat shock cognate 71 kDa protein OS=Homo sapiens OX=9606 GN=HSPA8 PE=1 SV=1	HUMAN	16
18	18.33	18.33	14.18	11.42	9.716	sp|Q9P2E9|RRBP1_HUMAN	Q9P2E9	RRBP1	Ribosome-binding protein 1 OS=Homo sapiens OX=9606 GN=RRBP1 PE=1 SV=5	HUMAN	9
20	16.68	16.68	13.58	10.49	9.347	sp|P18206|VINC_HUMAN	P18206	VCL	Vinculin OS=Homo sapiens OX=9606 GN=VCL PE=1 SV=4	HUMAN	9
21	16.37	16.37	12.4	9.091	9.091	sp|Q02952|AKA12_HUMAN	Q02952	AKAP12	A-kinase anchor protein 12 OS=Homo sapiens OX=9606 GN=AKAP12 PE=1 SV=4	HUMAN	8
22	16.21	16.23	24.01	17.82	17.82	sp|P38646|GRP75_HUMAN	P38646	HSPA9	Stress-70 protein, mitochondrial OS=Homo sapiens OX=9606 GN=HSPA9 PE=1 SV=2	HUMAN	11
23	16.14	16.14	28.54	28.54	19.28	sp|P06576|ATPB_HUMAN	P06576	ATP5F1B	ATP synthase subunit beta, mitochondrial OS=Homo sapiens OX=9606 GN=ATP5F1B PE=1 SV=3	HUMAN	8
25	15.65	15.65	9.084	4.942	4.288	sp|Q9UQ35|SRRM2_HUMAN	Q9UQ35	SRRM2	Serine/arginine repetitive matrix protein 2 OS=Homo sapiens OX=9606 GN=SRRM2 PE=1 SV=2	HUMAN	8
27	14.05	14.05	16	9.696	8.528	sp|Q9BUJ2|HNRL1_HUMAN	Q9BUJ2	HNRNPUL1	Heterogeneous nuclear ribonucleoprotein U-like protein 1 OS=Homo sapiens OX=9606 GN=HNRNPUL1 PE=1 SV=2	HUMAN	7
28	13.31	13.31	24.16	17.62	17.62	sp|P30101|PDIA3_HUMAN	P30101	PDIA3	Protein disulfide-isomerase A3 OS=Homo sapiens OX=9606 GN=PDIA3 PE=1 SV=4	HUMAN	7
29	12.29	12.29	21.83	21.83	21.83	sp|Q9BQE3|TBA1C_HUMAN	Q9BQE3	TUBA1C	Tubulin alpha-1C chain OS=Homo sapiens OX=9606 GN=TUBA1C PE=1 SV=1	HUMAN	9
30	11.97	11.97	70.48	64.32	54.19	sp|P80723|BASP1_HUMAN	P80723	BASP1	Brain acid soluble protein 1 OS=Homo sapiens OX=9606 GN=BASP1 PE=1 SV=2	HUMAN	6
31	11.76	11.76	26.94	26.94	26.48	sp|P10412|H14_HUMAN	P10412	H1-4	Histone H1.4 OS=Homo sapiens OX=9606 GN=H1-4 PE=1 SV=2	HUMAN	7
32	11.67	11.67	43.81	36.19	36.19	sp|Q9Y3U8|RL36_HUMAN	Q9Y3U8	RPL36	60S ribosomal protein L36 OS=Homo sapiens OX=9606 GN=RPL36 PE=1 SV=3	HUMAN	9
33	11.58	11.58	9.79	8.974	8.974	sp|P13639|EF2_HUMAN	P13639	EEF2	Elongation factor 2 OS=Homo sapiens OX=9606 GN=EEF2 PE=1 SV=4	HUMAN	6
34	10.96	10.96	19.49	16.34	12.4	sp|P07237|PDIA1_HUMAN	P07237	P4HB	Protein disulfide-isomerase OS=Homo sapiens OX=9606 GN=P4HB PE=1 SV=3	HUMAN	6
35	10.89	10.89	11.3	9.06	6.711	sp|Q12906|ILF3_HUMAN	Q12906	ILF3	Interleukin enhancer-binding factor 3 OS=Homo sapiens OX=9606 GN=ILF3 PE=1 SV=3	HUMAN	5
37	10.64	10.64	14.3	12.48	11.39	sp|Q00839|HNRPU_HUMAN	Q00839	HNRNPU	Heterogeneous nuclear ribonucleoprotein U OS=Homo sapiens OX=9606 GN=HNRNPU PE=1 SV=6	HUMAN	7
39	10.05	10.05	16.46	11.93	11.57	sp|P25705|ATPA_HUMAN	P25705	ATP5F1A	ATP synthase subunit alpha, mitochondrial OS=Homo sapiens OX=9606 GN=ATP5F1A PE=1 SV=1	HUMAN	5
40	9.97	9.97	28.57	15.9	15.9	sp|P06733|ENOA_HUMAN	P06733	ENO1	Alpha-enolase OS=Homo sapiens OX=9606 GN=ENO1 PE=1 SV=2	HUMAN	5
41	9.71	13.92	16.81	11.58	11.58	sp|P14625|ENPL_HUMAN	P14625	HSP90B1	Endoplasmin OS=Homo sapiens OX=9606 GN=HSP90B1 PE=1 SV=1	HUMAN	10
42	9.54	9.54	18.6	14.51	9.898	sp|P20700|LMNB1_HUMAN	P20700	LMNB1	Lamin-B1 OS=Homo sapiens OX=9606 GN=LMNB1 PE=1 SV=2	HUMAN	5
43	9.5	9.5	21.24	6.977	6.977	sp|P13667|PDIA4_HUMAN	P13667	PDIA4	Protein disulfide-isomerase A4 OS=Homo sapiens OX=9606 GN=PDIA4 PE=1 SV=2	HUMAN	5
44	9.42	9.42	8.885	6.427	6.427	sp|P22314|UBA1_HUMAN	P22314	UBA1	Ubiquitin-like modifier-activating enzyme 1 OS=Homo sapiens OX=9606 GN=UBA1 PE=1 SV=3	HUMAN	6
46	8.84	15.1	19.81	17.78	17.78	sp|P0DMV9|HS71B_HUMAN	P0DMV9	HSPA1B	Heat shock 70 kDa protein 1B OS=Homo sapiens OX=9606 GN=HSPA1B PE=1 SV=1	HUMAN	12
48	8.61	8.61	31.69	30.28	19.37	sp|P09493|TPM1_HUMAN	P09493	TPM1	Tropomyosin alpha-1 chain OS=Homo sapiens OX=9606 GN=TPM1 PE=1 SV=2	HUMAN	4
49	8.35	8.35	20.97	16.94	16.53	sp|P18124|RL7_HUMAN	P18124	RPL7	60S ribosomal protein L7 OS=Homo sapiens OX=9606 GN=RPL7 PE=1 SV=1	HUMAN	4
50	8.3	8.3	30.08	30.08	22.76	sp|P42766|RL35_HUMAN	P42766	RPL35	60S ribosomal protein L35 OS=Homo sapiens OX=9606 GN=RPL35 PE=1 SV=2	HUMAN	8
51	8.24	8.24	5.795	2.707	2.707	sp|Q01082|SPTB2_HUMAN	Q01082	SPTBN1	Spectrin beta chain, non-erythrocytic 1 OS=Homo sapiens OX=9606 GN=SPTBN1 PE=1 SV=2	HUMAN	5
52	8.19	8.19	12.19	12.19	8.731	sp|P04843|RPN1_HUMAN	P04843	RPN1	Dolichyl-diphosphooligosaccharide--protein glycosyltransferase subunit 1 OS=Homo sapiens OX=9606 GN=RPN1 PE=1 SV=1	HUMAN	4
53	8.02	8.02	9.548	7.203	7.203	sp|Q15046|SYK_HUMAN	Q15046	KARS1	Lysine--tRNA ligase OS=Homo sapiens OX=9606 GN=KARS1 PE=1 SV=3	HUMAN	4
56	7.81	7.81	10.75	9.631	9.631	sp|P29401|TKT_HUMAN	P29401	TKT	Transketolase OS=Homo sapiens OX=9606 GN=TKT PE=1 SV=3	HUMAN	6
57	7.67	7.67	7.135	5.708	5.708	sp|O43707|ACTN4_HUMAN	O43707	ACTN4	Alpha-actinin-4 OS=Homo sapiens OX=9606 GN=ACTN4 PE=1 SV=2	HUMAN	4
58	7.27	7.27	15.71	12.22	8.551	sp|P10809|CH60_HUMAN	P10809	HSPD1	60 kDa heat shock protein, mitochondrial OS=Homo sapiens OX=9606 GN=HSPD1 PE=1 SV=2	HUMAN	5
62	6.64	6.64	44.66	43.69	24.27	sp|P62805|H4_HUMAN	P62805	H4C1	Histone H4 OS=Homo sapiens OX=9606 GN=H4C1 PE=1 SV=2	HUMAN	3
63	6.62	6.62	8.725	6.339	3.057	sp|Q9UKV3|ACINU_HUMAN	Q9UKV3	ACIN1	Apoptotic chromatin condensation inducer in the nucleus OS=Homo sapiens OX=9606 GN=ACIN1 PE=1 SV=2	HUMAN	3
64	6.42	6.42	25	19.58	18.37	sp|P29966|MARCS_HUMAN	P29966	MARCKS	Myristoylated alanine-rich C-kinase substrate OS=Homo sapiens OX=9606 GN=MARCKS PE=1 SV=4	HUMAN	3
65	6.4	6.4	15.28	11.46	8.764	sp|P68371|TBB4B_HUMAN	P68371	TUBB4B	Tubulin beta-4B chain OS=Homo sapiens OX=9606 GN=TUBB4B PE=1 SV=1	HUMAN	3
66	6.36	6.36	12.59	10.95	7.299	sp|P50990|TCPQ_HUMAN	P50990	CCT8	T-complex protein 1 subunit theta OS=Homo sapiens OX=9606 GN=CCT8 PE=1 SV=4	HUMAN	3
67	6.29	6.29	10.78	10.78	5.15	sp|Q13263|TIF1B_HUMAN	Q13263	TRIM28	Transcription intermediary factor 1-beta OS=Homo sapiens OX=9606 GN=TRIM28 PE=1 SV=5	HUMAN	3
69	6.04	6.04	13.39	9.071	9.071	sp|P61978|HNRPK_HUMAN	P61978	HNRNPK	Heterogeneous nuclear ribonucleoprotein K OS=Homo sapiens OX=9606 GN=HNRNPK PE=1 SV=1	HUMAN	4
70	6.02	6.02	16.6	12.15	12.15	sp|P07477|TRY1_HUMAN	P07477	PRSS1	Trypsin-1 OS=Homo sapiens OX=9606 GN=PRSS1 PE=1 SV=1	HUMAN	13
71	6	6	14.74	9.827	9.827	sp|P04083|ANXA1_HUMAN	P04083	ANXA1	Annexin A1 OS=Homo sapiens OX=9606 GN=ANXA1 PE=1 SV=2	HUMAN	3
73	6	6	17.28	17.28	17.28	sp|P23396|RS3_HUMAN	P23396	RPS3	40S ribosomal protein S3 OS=Homo sapiens OX=9606 GN=RPS3 PE=1 SV=2	HUMAN	3
74	5.93	5.93	10.57	9.012	6.412	sp|P26038|MOES_HUMAN	P26038	MSN	Moesin OS=Homo sapiens OX=9606 GN=MSN PE=1 SV=3	HUMAN	3
75	5.89	7.92	2.767	2.191	2.191	sp|O75369|FLNB_HUMAN	O75369	FLNB	Filamin-B OS=Homo sapiens OX=9606 GN=FLNB PE=1 SV=2	HUMAN	4
76	5.88	5.88	10.28	5.028	5.028	sp|Q13435|SF3B2_HUMAN	Q13435	SF3B2	Splicing factor 3B subunit 2 OS=Homo sapiens OX=9606 GN=SF3B2 PE=1 SV=2	HUMAN	3
77	5.83	5.83	35.94	35.94	22.66	sp|P62987|RL40_HUMAN	P62987	UBA52	Ubiquitin-60S ribosomal protein L40 OS=Homo sapiens OX=9606 GN=UBA52 PE=1 SV=2	HUMAN	3
78	5.74	5.74	9.635	9.635	7.807	sp|Q07065|CKAP4_HUMAN	Q07065	CKAP4	Cytoskeleton-associated protein 4 OS=Homo sapiens OX=9606 GN=CKAP4 PE=1 SV=2	HUMAN	3
80	5.39	5.4	14.31	11.01	6.239	sp|P49368|TCPG_HUMAN	P49368	CCT3	T-complex protein 1 subunit gamma OS=Homo sapiens OX=9606 GN=CCT3 PE=1 SV=4	HUMAN	3
81	5.2	5.2	5.403	4.237	4.237	sp|Q14697|GANAB_HUMAN	Q14697	GANAB	Neutral alpha-glucosidase AB OS=Homo sapiens OX=9606 GN=GANAB PE=1 SV=3	HUMAN	3
82	5.19	5.49	13.19	11.99	7.914	sp|P00558|PGK1_HUMAN	P00558	PGK1	Phosphoglycerate kinase 1 OS=Homo sapiens OX=9606 GN=PGK1 PE=1 SV=3	HUMAN	4
83	5.08	5.08	12.47	6.715	6.715	sp|P27797|CALR_HUMAN	P27797	CALR	Calreticulin OS=Homo sapiens OX=9606 GN=CALR PE=1 SV=1	HUMAN	3
86	4.9	4.9	26.54	24.07	14.81	sp|P67809|YBOX1_HUMAN	P67809	YBX1	Y-box-binding protein 1 OS=Homo sapiens OX=9606 GN=YBX1 PE=1 SV=3	HUMAN	2
88	4.71	4.71	13.88	13.88	10.61	sp|P63104|1433Z_HUMAN	P63104	YWHAZ	14-3-3 protein zeta/delta OS=Homo sapiens OX=9606 GN=YWHAZ PE=1 SV=1	HUMAN	3
89	4.61	4.61	7.918	5.747	3.704	sp|Q9NR30|DDX21_HUMAN	Q9NR30	DDX21	Nucleolar RNA helicase 2 OS=Homo sapiens OX=9606 GN=DDX21 PE=1 SV=5	HUMAN	2
90	4.48	4.48	23.94	18.09	12.23	sp|Q07020|RL18_HUMAN	Q07020	RPL18	60S ribosomal protein L18 OS=Homo sapiens OX=9606 GN=RPL18 PE=1 SV=2	HUMAN	2
91	4.37	4.37	2.677	2.677	1.969	sp|Q08211|DHX9_HUMAN	Q08211	DHX9	ATP-dependent RNA helicase A OS=Homo sapiens OX=9606 GN=DHX9 PE=1 SV=4	HUMAN	2
92	4.19	4.19	11.37	11.37	5.684	sp|Q01518|CAP1_HUMAN	Q01518	CAP1	Adenylyl cyclase-associated protein 1 OS=Homo sapiens OX=9606 GN=CAP1 PE=1 SV=5	HUMAN	2
93	4.19	4.19	11.79	11.79	8.214	sp|Q9H3N1|TMX1_HUMAN	Q9H3N1	TMX1	Thioredoxin-related transmembrane protein 1 OS=Homo sapiens OX=9606 GN=TMX1 PE=1 SV=1	HUMAN	2
94	4.18	4.18	18.33	14.17	11.25	sp|Q8IZP2|ST134_HUMAN	Q8IZP2	ST13P4	Putative protein FAM10A4 OS=Homo sapiens OX=9606 GN=ST13P4 PE=5 SV=1	HUMAN	2
95	4.14	4.14	3.641	1.578	0.9709	sp|Q13813|SPTN1_HUMAN	Q13813	SPTAN1	Spectrin alpha chain, non-erythrocytic 1 OS=Homo sapiens OX=9606 GN=SPTAN1 PE=1 SV=3	HUMAN	2
96	4.12	4.12	12.43	8.851	5.461	sp|P14618|KPYM_HUMAN	P14618	PKM	Pyruvate kinase PKM OS=Homo sapiens OX=9606 GN=PKM PE=1 SV=4	HUMAN	2
97	4.09	4.09	7.679	5.119	5.119	sp|Q9UHD8|SEPT9_HUMAN	Q9UHD8	SEPTIN9	Septin-9 OS=Homo sapiens OX=9606 GN=SEPTIN9 PE=1 SV=2	HUMAN	2
98	4.07	4.07	22.63	11.52	11.52	sp|O95292|VAPB_HUMAN	O95292	VAPB	Vesicle-associated membrane protein-associated protein B/C OS=Homo sapiens OX=9606 GN=VAPB PE=1 SV=3	HUMAN	2
99	4.07	4.07	4.525	3.311	3.311	sp|P35221|CTNA1_HUMAN	P35221	CTNNA1	Catenin alpha-1 OS=Homo sapiens OX=9606 GN=CTNNA1 PE=1 SV=1	HUMAN	2
101	4.01	4.01	23.17	18.7	9.35	sp|P51572|BAP31_HUMAN	P51572	BCAP31	B-cell receptor-associated protein 31 OS=Homo sapiens OX=9606 GN=BCAP31 PE=1 SV=3	HUMAN	2
102	4	4	6.667	2.381	2.381	sp|P08195|4F2_HUMAN	P08195	SLC3A2	4F2 cell-surface antigen heavy chain OS=Homo sapiens OX=9606 GN=SLC3A2 PE=1 SV=3	HUMAN	2
103	4	4	5.075	3.567	3.567	sp|Q92841|DDX17_HUMAN	Q92841	DDX17	Probable ATP-dependent RNA helicase DDX17 OS=Homo sapiens OX=9606 GN=DDX17 PE=1 SV=2	HUMAN	2
104	4	4	7.431	5.308	5.308	sp|Q15233|NONO_HUMAN	Q15233	NONO	Non-POU domain-containing octamer-binding protein OS=Homo sapiens OX=9606 GN=NONO PE=1 SV=4	HUMAN	2
105	4	4	5.903	5.208	5.208	sp|P09601|HMOX1_HUMAN	P09601	HMOX1	Heme oxygenase 1 OS=Homo sapiens OX=9606 GN=HMOX1 PE=1 SV=1	HUMAN	3
106	4	4	11.52	7.373	7.373	sp|O60664|PLIN3_HUMAN	O60664	PLIN3	Perilipin-3 OS=Homo sapiens OX=9606 GN=PLIN3 PE=1 SV=3	HUMAN	2
107	4	4	32.52	21.14	21.14	sp|E9PRG8|CK098_HUMAN	E9PRG8	C11orf98	Uncharacterized protein C11orf98 OS=Homo sapiens OX=9606 GN=C11orf98 PE=4 SV=2	HUMAN	2
108	4	4	5.239	5.239	5.239	sp|Q16643|DREB_HUMAN	Q16643	DBN1	Drebrin OS=Homo sapiens OX=9606 GN=DBN1 PE=1 SV=4	HUMAN	2
109	4	4	2.888	2.888	2.888	sp|P11586|C1TC_HUMAN	P11586	MTHFD1	C-1-tetrahydrofolate synthase, cytoplasmic OS=Homo sapiens OX=9606 GN=MTHFD1 PE=1 SV=4	HUMAN	2
110	4	4	7.641	7.641	7.641	sp|P00387|NB5R3_HUMAN	P00387	CYB5R3	NADH-cytochrome b5 reductase 3 OS=Homo sapiens OX=9606 GN=CYB5R3 PE=1 SV=3	HUMAN	2
111	3.96	3.96	11.75	9.563	9.563	sp|P10321|HLAC_HUMAN	P10321	HLA-C	HLA class I histocompatibility antigen, C alpha chain OS=Homo sapiens OX=9606 GN=HLA-C PE=1 SV=3	HUMAN	2
112	3.87	3.87	5.121	4.043	4.043	sp|P16070|CD44_HUMAN	P16070	CD44	CD44 antigen OS=Homo sapiens OX=9606 GN=CD44 PE=1 SV=3	HUMAN	3
113	3.85	3.85	5.145	3.166	3.166	sp|Q16891|MIC60_HUMAN	Q16891	IMMT	MICOS complex subunit MIC60 OS=Homo sapiens OX=9606 GN=IMMT PE=1 SV=1	HUMAN	2
114	3.72	3.72	10.66	2.857	2.857	sp|Q7KZF4|SND1_HUMAN	Q7KZF4	SND1	Staphylococcal nuclease domain-containing protein 1 OS=Homo sapiens OX=9606 GN=SND1 PE=1 SV=1	HUMAN	2
115	3.7	3.7	3.472	2.604	2.604	sp|Q5JWF2|GNAS1_HUMAN	Q5JWF2	GNAS	Guanine nucleotide-binding protein G(s) subunit alpha isoforms XLas OS=Homo sapiens OX=9606 GN=GNAS PE=1 SV=2	HUMAN	2
116	3.62	6.12	18.69	11.49	8.784	sp|P07437|TBB5_HUMAN	P07437	TUBB	Tubulin beta chain OS=Homo sapiens OX=9606 GN=TUBB PE=1 SV=2	HUMAN	4
117	3.54	3.54	10.81	5.161	3.387	sp|Q03252|LMNB2_HUMAN	Q03252	LMNB2	Lamin-B2 OS=Homo sapiens OX=9606 GN=LMNB2 PE=1 SV=4	HUMAN	2
118	3.5	3.5	2.79	2.107	1.424	sp|O60437|PEPL_HUMAN	O60437	PPL	Periplakin OS=Homo sapiens OX=9606 GN=PPL PE=1 SV=4	HUMAN	2
119	3.44	3.44	2.687	2.687	2.687	sp|P16615|AT2A2_HUMAN	P16615	ATP2A2	Sarcoplasmic/endoplasmic reticulum calcium ATPase 2 OS=Homo sapiens OX=9606 GN=ATP2A2 PE=1 SV=1	HUMAN	2
120	3.41	3.41	6.47	3.376	3.376	sp|Q92945|FUBP2_HUMAN	Q92945	KHSRP	Far upstream element-binding protein 2 OS=Homo sapiens OX=9606 GN=KHSRP PE=1 SV=4	HUMAN	2
121	3.41	3.41	12.25	7.616	7.616	sp|P0DME0|SETLP_HUMAN	P0DME0	SETSIP	Protein SETSIP OS=Homo sapiens OX=9606 GN=SETSIP PE=1 SV=1	HUMAN	3
122	3.4	4.14	12.6	12.6	9.35	sp|Q04917|1433F_HUMAN	Q04917	YWHAH	14-3-3 protein eta OS=Homo sapiens OX=9606 GN=YWHAH PE=1 SV=4	HUMAN	2
123	3.36	3.36	4.177	1.341	1.341	sp|P13533|MYH6_HUMAN	P13533	MYH6	Myosin-6 OS=Homo sapiens OX=9606 GN=MYH6 PE=2 SV=5	HUMAN	2
124	3.22	3.22	6.667	6.667	6.667	sp|O43852|CALU_HUMAN	O43852	CALU	Calumenin OS=Homo sapiens OX=9606 GN=CALU PE=1 SV=2	HUMAN	2
125	3.21	3.21	15.08	11.38	11.38	sp|Q16543|CDC37_HUMAN	Q16543	CDC37	Hsp90 co-chaperone Cdc37 OS=Homo sapiens OX=9606 GN=CDC37 PE=1 SV=1	HUMAN	2
126	3.19	3.19	8.966	8.966	8.966	sp|P62841|RS15_HUMAN	P62841	RPS15	40S ribosomal protein S15 OS=Homo sapiens OX=9606 GN=RPS15 PE=1 SV=2	HUMAN	2
128	3.13	3.14	14.99	5.152	5.152	sp|P36578|RL4_HUMAN	P36578	RPL4	60S ribosomal protein L4 OS=Homo sapiens OX=9606 GN=RPL4 PE=1 SV=5	HUMAN	2
129	3.11	3.11	3.502	2.678	2.678	sp|P55060|XPO2_HUMAN	P55060	CSE1L	Exportin-2 OS=Homo sapiens OX=9606 GN=CSE1L PE=1 SV=3	HUMAN	2
130	2.96	2.96	10.09	10.09	10.09	sp|Q15907|RB11B_HUMAN	Q15907	RAB11B	Ras-related protein Rab-11B OS=Homo sapiens OX=9606 GN=RAB11B PE=1 SV=4	HUMAN	2
131	2.91	2.91	3.895	2.536	2.536	sp|Q9BSJ8|ESYT1_HUMAN	Q9BSJ8	ESYT1	Extended synaptotagmin-1 OS=Homo sapiens OX=9606 GN=ESYT1 PE=1 SV=1	HUMAN	2
132	2.81	2.81	29.41	19.85	8.088	sp|Q16695|H31T_HUMAN	Q16695	H3-4	Histone H3.1t OS=Homo sapiens OX=9606 GN=H3-4 PE=1 SV=3	HUMAN	1
133	2.69	2.69	4.405	4.405	1.652	sp|Q13200|PSMD2_HUMAN	Q13200	PSMD2	26S proteasome non-ATPase regulatory subunit 2 OS=Homo sapiens OX=9606 GN=PSMD2 PE=1 SV=3	HUMAN	1
134	2.65	2.65	11.49	4.223	2.703	sp|P27824|CALX_HUMAN	P27824	CANX	Calnexin OS=Homo sapiens OX=9606 GN=CANX PE=1 SV=2	HUMAN	1
135	2.6	2.6	13.04	13.04	5.435	sp|P18621|RL17_HUMAN	P18621	RPL17	60S ribosomal protein L17 OS=Homo sapiens OX=9606 GN=RPL17 PE=1 SV=3	HUMAN	1
136	2.56	2.56	8.721	6.105	3.488	sp|Q13247|SRSF6_HUMAN	Q13247	SRSF6	Serine/arginine-rich splicing factor 6 OS=Homo sapiens OX=9606 GN=SRSF6 PE=1 SV=2	HUMAN	1
137	2.55	2.55	11.39	7.517	3.417	sp|P55081|MFAP1_HUMAN	P55081	MFAP1	Microfibrillar-associated protein 1 OS=Homo sapiens OX=9606 GN=MFAP1 PE=1 SV=2	HUMAN	1
138	2.54	2.54	14.06	6.562	2.812	sp|P08758|ANXA5_HUMAN	P08758	ANXA5	Annexin A5 OS=Homo sapiens OX=9606 GN=ANXA5 PE=1 SV=2	HUMAN	1
139	2.52	4.57	16.47	13.17	7.784	sp|P07195|LDHB_HUMAN	P07195	LDHB	L-lactate dehydrogenase B chain OS=Homo sapiens OX=9606 GN=LDHB PE=1 SV=2	HUMAN	3
140	2.49	21.27	27.6	20.36	16.39	sp|P07900|HS90A_HUMAN	P07900	HSP90AA1	Heat shock protein HSP 90-alpha OS=Homo sapiens OX=9606 GN=HSP90AA1 PE=1 SV=5	HUMAN	13
141	2.49	2.49	4.907	4.907	3.271	sp|Q13838|DX39B_HUMAN	Q13838	DDX39B	Spliceosome RNA helicase DDX39B OS=Homo sapiens OX=9606 GN=DDX39B PE=1 SV=1	HUMAN	1
142	2.49	2.49	5.92	5.92	5.92	sp|O15269|SPTC1_HUMAN	O15269	SPTLC1	Serine palmitoyltransferase 1 OS=Homo sapiens OX=9606 GN=SPTLC1 PE=1 SV=1	HUMAN	2
143	2.45	2.45	8.67	8.67	5.082	sp|O94925|GLSK_HUMAN	O94925	GLS	Glutaminase kidney isoform, mitochondrial OS=Homo sapiens OX=9606 GN=GLS PE=1 SV=1	HUMAN	2
144	2.39	7.7	24.21	17.19	17.19	sp|P06753|TPM3_HUMAN	P06753	TPM3	Tropomyosin alpha-3 chain OS=Homo sapiens OX=9606 GN=TPM3 PE=1 SV=2	HUMAN	4
145	2.35	2.35	6.77	4.372	1.551	sp|Q14444|CAPR1_HUMAN	Q14444	CAPRIN1	Caprin-1 OS=Homo sapiens OX=9606 GN=CAPRIN1 PE=1 SV=2	HUMAN	1
146	2.32	2.32	15.81	9.302	5.581	sp|P50914|RL14_HUMAN	P50914	RPL14	60S ribosomal protein L14 OS=Homo sapiens OX=9606 GN=RPL14 PE=1 SV=4	HUMAN	1
147	2.31	2.31	10.53	10.53	10.53	sp|O75683|SURF6_HUMAN	O75683	SURF6	Surfeit locus protein 6 OS=Homo sapiens OX=9606 GN=SURF6 PE=1 SV=3	HUMAN	2
148	2.29	2.29	5.386	2.911	1.747	sp|P21980|TGM2_HUMAN	P21980	TGM2	Protein-glutamine gamma-glutamyltransferase 2 OS=Homo sapiens OX=9606 GN=TGM2 PE=1 SV=2	HUMAN	1
149	2.27	2.27	6.679	3.711	2.412	sp|P50991|TCPD_HUMAN	P50991	CCT4	T-complex protein 1 subunit delta OS=Homo sapiens OX=9606 GN=CCT4 PE=1 SV=4	HUMAN	1
151	2.22	2.22	10.29	10.29	7.598	sp|P05455|LA_HUMAN	P05455	SSB	Lupus La protein OS=Homo sapiens OX=9606 GN=SSB PE=1 SV=2	HUMAN	2
152	2.18	2.84	19.03	19.03	5.668	sp|P61981|1433G_HUMAN	P61981	YWHAG	14-3-3 protein gamma OS=Homo sapiens OX=9606 GN=YWHAG PE=1 SV=2	HUMAN	1
153	2.18	2.18	5.778	3.21	1.926	sp|O60506|HNRPQ_HUMAN	O60506	SYNCRIP	Heterogeneous nuclear ribonucleoprotein Q OS=Homo sapiens OX=9606 GN=SYNCRIP PE=1 SV=2	HUMAN	1
155	2.16	2.16	3.89	3.89	2.305	sp|P42166|LAP2A_HUMAN	P42166	TMPO	Lamina-associated polypeptide 2, isoform alpha OS=Homo sapiens OX=9606 GN=TMPO PE=1 SV=2	HUMAN	1
156	2.15	2.15	2.367	1.578	0.9326	sp|P42704|LPPRC_HUMAN	P42704	LRPPRC	Leucine-rich PPR motif-containing protein, mitochondrial OS=Homo sapiens OX=9606 GN=LRPPRC PE=1 SV=3	HUMAN	1
157	2.13	2.13	4.795	2.968	1.37	sp|Q14974|IMB1_HUMAN	Q14974	KPNB1	Importin subunit beta-1 OS=Homo sapiens OX=9606 GN=KPNB1 PE=1 SV=2	HUMAN	1
158	2.12	2.13	3.091	3.091	1.344	sp|P46459|NSF_HUMAN	P46459	NSF	Vesicle-fusing ATPase OS=Homo sapiens OX=9606 GN=NSF PE=1 SV=3	HUMAN	1
159	2.09	2.09	8.647	2.632	2.632	sp|P05362|ICAM1_HUMAN	P05362	ICAM1	Intercellular adhesion molecule 1 OS=Homo sapiens OX=9606 GN=ICAM1 PE=1 SV=2	HUMAN	1
160	2.06	2.06	8.894	2.885	2.885	sp|Q9HDC9|APMAP_HUMAN	Q9HDC9	APMAP	Adipocyte plasma membrane-associated protein OS=Homo sapiens OX=9606 GN=APMAP PE=1 SV=2	HUMAN	1
161	2.05	2.05	3.754	0.7218	0.7218	sp|E9PAV3|NACAM_HUMAN	E9PAV3	NACA	Nascent polypeptide-associated complex subunit alpha, muscle-specific form OS=Homo sapiens OX=9606 GN=NACA PE=1 SV=1	HUMAN	1
162	2.05	2.05	0.9893	0.5771	0.5771	sp|P18583|SON_HUMAN	P18583	SON	Protein SON OS=Homo sapiens OX=9606 GN=SON PE=1 SV=4	HUMAN	1
165	2.03	2.03	3.542	2.361	1.299	sp|P43243|MATR3_HUMAN	P43243	MATR3	Matrin-3 OS=Homo sapiens OX=9606 GN=MATR3 PE=1 SV=2	HUMAN	1
167	2.02	2.02	2.628	0.5575	0.5575	sp|P49327|FAS_HUMAN	P49327	FASN	Fatty acid synthase OS=Homo sapiens OX=9606 GN=FASN PE=1 SV=3	HUMAN	1
168	2.02	2.02	12.94	5.473	5.473	sp|Q9H0U4|RAB1B_HUMAN	Q9H0U4	RAB1B	Ras-related protein Rab-1B OS=Homo sapiens OX=9606 GN=RAB1B PE=1 SV=1	HUMAN	1
169	2.02	2.02	9.409	5.914	5.914	sp|O75367|H2AY_HUMAN	O75367	MACROH2A1	Core histone macro-H2A.1 OS=Homo sapiens OX=9606 GN=MACROH2A1 PE=1 SV=4	HUMAN	1
171	2.01	2.01	4.378	3.284	2.09	sp|O43491|E41L2_HUMAN	O43491	EPB41L2	Band 4.1-like protein 2 OS=Homo sapiens OX=9606 GN=EPB41L2 PE=1 SV=1	HUMAN	1
172	2.01	2.01	2.256	1.504	1.504	sp|O75534|CSDE1_HUMAN	O75534	CSDE1	Cold shock domain-containing protein E1 OS=Homo sapiens OX=9606 GN=CSDE1 PE=1 SV=2	HUMAN	1
175	2	2.64	8.98	8.98	5.714	sp|P27348|1433T_HUMAN	P27348	YWHAQ	14-3-3 protein theta OS=Homo sapiens OX=9606 GN=YWHAQ PE=1 SV=1	HUMAN	1
176	2	2	4.294	1.074	1.074	sp|O75533|SF3B1_HUMAN	O75533	SF3B1	Splicing factor 3B subunit 1 OS=Homo sapiens OX=9606 GN=SF3B1 PE=1 SV=3	HUMAN	1
177	2	2	53.27	23.36	23.36	sp|P17096|HMGA1_HUMAN	P17096	HMGA1	High mobility group protein HMG-I/HMG-Y OS=Homo sapiens OX=9606 GN=HMGA1 PE=1 SV=3	HUMAN	1
178	2	2	5.025	1.884	1.884	sp|Q96QK1|VPS35_HUMAN	Q96QK1	VPS35	Vacuolar protein sorting-associated protein 35 OS=Homo sapiens OX=9606 GN=VPS35 PE=1 SV=2	HUMAN	1
179	2	2	4.193	1.187	1.187	sp|P26640|SYVC_HUMAN	P26640	VARS1	Valine--tRNA ligase OS=Homo sapiens OX=9606 GN=VARS1 PE=1 SV=4	HUMAN	1
180	2	2	5.973	2.56	2.56	sp|P15311|EZRI_HUMAN	P15311	EZR	Ezrin OS=Homo sapiens OX=9606 GN=EZR PE=1 SV=4	HUMAN	1
181	2	2	7.471	3.257	3.257	sp|Q9P258|RCC2_HUMAN	Q9P258	RCC2	Protein RCC2 OS=Homo sapiens OX=9606 GN=RCC2 PE=1 SV=2	HUMAN	1
182	2	2	2.433	1.091	1.091	sp|Q9NQC3|RTN4_HUMAN	Q9NQC3	RTN4	Reticulon-4 OS=Homo sapiens OX=9606 GN=RTN4 PE=1 SV=2	HUMAN	1
183	2	2	7.643	4.14	4.14	sp|Q96HY6|DDRGK_HUMAN	Q96HY6	DDRGK1	DDRGK domain-containing protein 1 OS=Homo sapiens OX=9606 GN=DDRGK1 PE=1 SV=2	HUMAN	1
184	2	2	8.493	3.014	3.014	sp|Q15366|PCBP2_HUMAN	Q15366	PCBP2	Poly(rC)-binding protein 2 OS=Homo sapiens OX=9606 GN=PCBP2 PE=1 SV=1	HUMAN	1
185	2	2	14.48	7.692	7.692	sp|Q01130|SRSF2_HUMAN	Q01130	SRSF2	Serine/arginine-rich splicing factor 2 OS=Homo sapiens OX=9606 GN=SRSF2 PE=1 SV=4	HUMAN	1
186	2	2	14.1	8.333	8.333	sp|P62750|RL23A_HUMAN	P62750	RPL23A	60S ribosomal protein L23a OS=Homo sapiens OX=9606 GN=RPL23A PE=1 SV=1	HUMAN	1
187	2	2	10.92	10.92	10.92	sp|P62314|SMD1_HUMAN	P62314	SNRPD1	Small nuclear ribonucleoprotein Sm D1 OS=Homo sapiens OX=9606 GN=SNRPD1 PE=1 SV=1	HUMAN	1
189	2	2	2.612	1.415	1.415	sp|P55786|PSA_HUMAN	P55786	NPEPPS	Puromycin-sensitive aminopeptidase OS=Homo sapiens OX=9606 GN=NPEPPS PE=1 SV=2	HUMAN	1
190	2	2	5.86	3.403	3.403	sp|P52292|IMA1_HUMAN	P52292	KPNA2	Importin subunit alpha-1 OS=Homo sapiens OX=9606 GN=KPNA2 PE=1 SV=1	HUMAN	1
191	2	2	7.66	3.52	3.52	sp|P52209|6PGD_HUMAN	P52209	PGD	6-phosphogluconate dehydrogenase, decarboxylating OS=Homo sapiens OX=9606 GN=PGD PE=1 SV=3	HUMAN	1
192	2	2	7.099	4.012	4.012	sp|P51665|PSMD7_HUMAN	P51665	PSMD7	26S proteasome non-ATPase regulatory subunit 7 OS=Homo sapiens OX=9606 GN=PSMD7 PE=1 SV=2	HUMAN	1
193	2	2	3.559	2.135	2.135	sp|P49756|RBM25_HUMAN	P49756	RBM25	RNA-binding protein 25 OS=Homo sapiens OX=9606 GN=RBM25 PE=1 SV=3	HUMAN	1
194	2	2	2.517	1.476	1.476	sp|P27816|MAP4_HUMAN	P27816	MAP4	Microtubule-associated protein 4 OS=Homo sapiens OX=9606 GN=MAP4 PE=1 SV=3	HUMAN	1
195	2	2	7.985	7.985	7.985	sp|P25786|PSA1_HUMAN	P25786	PSMA1	Proteasome subunit alpha type-1 OS=Homo sapiens OX=9606 GN=PSMA1 PE=1 SV=1	HUMAN	1
196	2	2	12.43	6.509	6.509	sp|P13073|COX41_HUMAN	P13073	COX4I1	Cytochrome c oxidase subunit 4 isoform 1, mitochondrial OS=Homo sapiens OX=9606 GN=COX4I1 PE=1 SV=1	HUMAN	1
197	2	2	12.26	4.981	4.981	sp|P12004|PCNA_HUMAN	P12004	PCNA	Proliferating cell nuclear antigen OS=Homo sapiens OX=9606 GN=PCNA PE=1 SV=1	HUMAN	1
198	2	2	8.464	4.702	4.702	sp|P09525|ANXA4_HUMAN	P09525	ANXA4	Annexin A4 OS=Homo sapiens OX=9606 GN=ANXA4 PE=1 SV=4	HUMAN	1
199	2	2	17.01	12.59	12.59	sp|P06748|NPM_HUMAN	P06748	NPM1	Nucleophosmin OS=Homo sapiens OX=9606 GN=NPM1 PE=1 SV=2	HUMAN	1
200	2	2	7.963	3.044	3.044	sp|O75955|FLOT1_HUMAN	O75955	FLOT1	Flotillin-1 OS=Homo sapiens OX=9606 GN=FLOT1 PE=1 SV=3	HUMAN	1
202	2	2	15.35	6.512	6.512	sp|O75396|SC22B_HUMAN	O75396	SEC22B	Vesicle-trafficking protein SEC22b OS=Homo sapiens OX=9606 GN=SEC22B PE=1 SV=4	HUMAN	1
203	2	2	3.846	1.871	1.871	sp|O60763|USO1_HUMAN	O60763	USO1	General vesicular transport factor p115 OS=Homo sapiens OX=9606 GN=USO1 PE=1 SV=2	HUMAN	1
204	2	2	5.864	5.864	5.864	sp|Q9NUQ9|CYRIB_HUMAN	Q9NUQ9	CYRIB	CYFIP-related Rac1 interactor B OS=Homo sapiens OX=9606 GN=CYRIB PE=1 SV=1	HUMAN	1
205	2	2	4.184	4.184	4.184	sp|Q9NR28|DBLOH_HUMAN	Q9NR28	DIABLO	Diablo homolog, mitochondrial OS=Homo sapiens OX=9606 GN=DIABLO PE=1 SV=1	HUMAN	1
206	2	2	2.96	2.96	2.96	sp|Q9NQ55|SSF1_HUMAN	Q9NQ55	PPAN	Suppressor of SWI4 1 homolog OS=Homo sapiens OX=9606 GN=PPAN PE=2 SV=1	HUMAN	1
207	2	2	7.955	7.955	7.955	sp|Q9NQ39|RS10L_HUMAN	Q9NQ39	RPS10P5	Putative 40S ribosomal protein S10-like OS=Homo sapiens OX=9606 GN=RPS10P5 PE=5 SV=1	HUMAN	1
208	2	2	2.481	2.481	2.481	sp|Q9BZZ5|API5_HUMAN	Q9BZZ5	API5	Apoptosis inhibitor 5 OS=Homo sapiens OX=9606 GN=API5 PE=1 SV=3	HUMAN	1
209	2	2	4.938	4.938	4.938	sp|Q9BVC6|TM109_HUMAN	Q9BVC6	TMEM109	Transmembrane protein 109 OS=Homo sapiens OX=9606 GN=TMEM109 PE=1 SV=1	HUMAN	1
210	2	2	1.923	1.923	1.923	sp|Q99798|ACON_HUMAN	Q99798	ACO2	Aconitate hydratase, mitochondrial OS=Homo sapiens OX=9606 GN=ACO2 PE=1 SV=2	HUMAN	1
211	2	2	2.991	2.991	2.991	sp|Q96HE7|ERO1A_HUMAN	Q96HE7	ERO1A	ERO1-like protein alpha OS=Homo sapiens OX=9606 GN=ERO1A PE=1 SV=2	HUMAN	1
212	2	2	3.158	3.158	3.158	sp|Q96GA3|LTV1_HUMAN	Q96GA3	LTV1	Protein LTV1 homolog OS=Homo sapiens OX=9606 GN=LTV1 PE=1 SV=1	HUMAN	1
213	2	2	1.498	1.498	1.498	sp|Q8WUM4|PDC6I_HUMAN	Q8WUM4	PDCD6IP	Programmed cell death 6-interacting protein OS=Homo sapiens OX=9606 GN=PDCD6IP PE=1 SV=1	HUMAN	1
214	2	2	3.183	3.183	3.183	sp|Q8TCT9|HM13_HUMAN	Q8TCT9	HM13	Minor histocompatibility antigen H13 OS=Homo sapiens OX=9606 GN=HM13 PE=1 SV=1	HUMAN	1
215	2	2	1.343	1.343	1.343	sp|Q8N1F7|NUP93_HUMAN	Q8N1F7	NUP93	Nuclear pore complex protein Nup93 OS=Homo sapiens OX=9606 GN=NUP93 PE=1 SV=2	HUMAN	1
216	2	2	3.429	3.429	3.429	sp|Q70UQ0|IKIP_HUMAN	Q70UQ0	IKBIP	Inhibitor of nuclear factor kappa-B kinase-interacting protein OS=Homo sapiens OX=9606 GN=IKBIP PE=1 SV=1	HUMAN	1
217	2	2	2.941	2.941	2.941	sp|Q6PIU2|NCEH1_HUMAN	Q6PIU2	NCEH1	Neutral cholesterol ester hydrolase 1 OS=Homo sapiens OX=9606 GN=NCEH1 PE=1 SV=3	HUMAN	1
218	2	2	3.409	3.409	3.409	sp|Q15084|PDIA6_HUMAN	Q15084	PDIA6	Protein disulfide-isomerase A6 OS=Homo sapiens OX=9606 GN=PDIA6 PE=1 SV=1	HUMAN	1
219	2	2	4.452	4.452	4.452	sp|Q14165|MLEC_HUMAN	Q14165	MLEC	Malectin OS=Homo sapiens OX=9606 GN=MLEC PE=1 SV=1	HUMAN	1
220	2	2	3.292	3.292	3.292	sp|Q13409|DC1I2_HUMAN	Q13409	DYNC1I2	Cytoplasmic dynein 1 intermediate chain 2 OS=Homo sapiens OX=9606 GN=DYNC1I2 PE=1 SV=3	HUMAN	1
221	2	2	4.359	4.359	4.359	sp|Q12905|ILF2_HUMAN	Q12905	ILF2	Interleukin enhancer-binding factor 2 OS=Homo sapiens OX=9606 GN=ILF2 PE=1 SV=2	HUMAN	1
222	2	2	3.55	3.55	3.55	sp|Q01650|LAT1_HUMAN	Q01650	SLC7A5	Large neutral amino acids transporter small subunit 1 OS=Homo sapiens OX=9606 GN=SLC7A5 PE=1 SV=2	HUMAN	1
223	2	2	8.28	8.28	8.28	sp|P83731|RL24_HUMAN	P83731	RPL24	60S ribosomal protein L24 OS=Homo sapiens OX=9606 GN=RPL24 PE=1 SV=1	HUMAN	2
225	2	2	10.13	10.13	10.13	sp|P61966|AP1S1_HUMAN	P61966	AP1S1	AP-1 complex subunit sigma-1A OS=Homo sapiens OX=9606 GN=AP1S1 PE=1 SV=1	HUMAN	1
226	2	2	6.358	6.358	6.358	sp|P51571|SSRD_HUMAN	P51571	SSR4	Translocon-associated protein subunit delta OS=Homo sapiens OX=9606 GN=SSR4 PE=1 SV=1	HUMAN	1
227	2	2	5.23	5.23	5.23	sp|P50579|MAP2_HUMAN	P50579	METAP2	Methionine aminopeptidase 2 OS=Homo sapiens OX=9606 GN=METAP2 PE=1 SV=1	HUMAN	1
228	2	2	7.692	7.692	7.692	sp|P49006|MRP_HUMAN	P49006	MARCKSL1	MARCKS-related protein OS=Homo sapiens OX=9606 GN=MARCKSL1 PE=1 SV=2	HUMAN	1
229	2	2	1.587	1.587	1.587	sp|P34897|GLYM_HUMAN	P34897	SHMT2	Serine hydroxymethyltransferase, mitochondrial OS=Homo sapiens OX=9606 GN=SHMT2 PE=1 SV=3	HUMAN	1
230	2	2	3.797	3.797	3.797	sp|P31153|METK2_HUMAN	P31153	MAT2A	S-adenosylmethionine synthase isoform type-2 OS=Homo sapiens OX=9606 GN=MAT2A PE=1 SV=1	HUMAN	1
231	2	2	2.621	2.621	2.621	sp|P30419|NMT1_HUMAN	P30419	NMT1	Glycylpeptide N-tetradecanoyltransferase 1 OS=Homo sapiens OX=9606 GN=NMT1 PE=1 SV=2	HUMAN	1
232	2	2	3.003	3.003	3.003	sp|P20042|IF2B_HUMAN	P20042	EIF2S2	Eukaryotic translation initiation factor 2 subunit 2 OS=Homo sapiens OX=9606 GN=EIF2S2 PE=1 SV=2	HUMAN	1
235	2	2	4.478	4.478	4.478	sp|P04406|G3P_HUMAN	P04406	GAPDH	Glyceraldehyde-3-phosphate dehydrogenase OS=Homo sapiens OX=9606 GN=GAPDH PE=1 SV=3	HUMAN	1
236	2	2	2.5	2.5	2.5	sp|O43290|SNUT1_HUMAN	O43290	SART1	U4/U6.U5 tri-snRNP-associated protein 1 OS=Homo sapiens OX=9606 GN=SART1 PE=1 SV=1	HUMAN	1
237	2	2	1.635	1.635	1.635	sp|O43143|DHX15_HUMAN	O43143	DHX15	Pre-mRNA-splicing factor ATP-dependent RNA helicase DHX15 OS=Homo sapiens OX=9606 GN=DHX15 PE=1 SV=2	HUMAN	1
238	2	2	4.611	4.611	4.611	sp|O14828|SCAM3_HUMAN	O14828	SCAMP3	Secretory carrier-associated membrane protein 3 OS=Homo sapiens OX=9606 GN=SCAMP3 PE=1 SV=3	HUMAN	1
239	1.92	2	6.406	4.27	4.27	sp|P29692|EF1D_HUMAN	P29692	EEF1D	Elongation factor 1-delta OS=Homo sapiens OX=9606 GN=EEF1D PE=1 SV=5	HUMAN	1
240	1.92	2	7.2	7.2	7.2	sp|P62899|RL31_HUMAN	P62899	RPL31	60S ribosomal protein L31 OS=Homo sapiens OX=9606 GN=RPL31 PE=1 SV=1	HUMAN	1
241	1.89	1.89	9.956	3.761	3.761	sp|P49411|EFTU_HUMAN	P49411	TUFM	Elongation factor Tu, mitochondrial OS=Homo sapiens OX=9606 GN=TUFM PE=1 SV=2	HUMAN	1
242	1.89	1.89	2.304	1.257	1.257	sp|Q9Y2W1|TR150_HUMAN	Q9Y2W1	THRAP3	Thyroid hormone receptor-associated protein 3 OS=Homo sapiens OX=9606 GN=THRAP3 PE=1 SV=2	HUMAN	1
243	1.89	1.89	3.487	2.025	2.025	sp|Q9BZF1|OSBL8_HUMAN	Q9BZF1	OSBPL8	Oxysterol-binding protein-related protein 8 OS=Homo sapiens OX=9606 GN=OSBPL8 PE=1 SV=3	HUMAN	1
244	1.83	1.83	2.716	2.716	1.698	sp|P30153|2AAA_HUMAN	P30153	PPP2R1A	Serine/threonine-protein phosphatase 2A 65 kDa regulatory subunit A alpha isoform OS=Homo sapiens OX=9606 GN=PPP2R1A PE=1 SV=4	HUMAN	1
245	1.82	1.82	2.763	1.382	1.382	sp|Q9NZ08|ERAP1_HUMAN	Q9NZ08	ERAP1	Endoplasmic reticulum aminopeptidase 1 OS=Homo sapiens OX=9606 GN=ERAP1 PE=1 SV=3	HUMAN	1
246	1.81	1.81	4.076	1.698	0.5822	sp|Q9NZM1|MYOF_HUMAN	Q9NZM1	MYOF	Myoferlin OS=Homo sapiens OX=9606 GN=MYOF PE=1 SV=1	HUMAN	1
248	1.8	1.8	9.04	1.669	1.669	sp|P33993|MCM7_HUMAN	P33993	MCM7	DNA replication licensing factor MCM7 OS=Homo sapiens OX=9606 GN=MCM7 PE=1 SV=4	HUMAN	1
249	1.79	1.81	10.38	3.46	3.46	sp|Q96HS1|PGAM5_HUMAN	Q96HS1	PGAM5	Serine/threonine-protein phosphatase PGAM5, mitochondrial OS=Homo sapiens OX=9606 GN=PGAM5 PE=1 SV=2	HUMAN	1
250	1.79	1.79	9.132	9.132	5.023	sp|P49755|TMEDA_HUMAN	P49755	TMED10	Transmembrane emp24 domain-containing protein 10 OS=Homo sapiens OX=9606 GN=TMED10 PE=1 SV=2	HUMAN	1
251	1.77	1.77	6.957	1.522	1.522	sp|Q9NYF8|BCLF1_HUMAN	Q9NYF8	BCLAF1	Bcl-2-associated transcription factor 1 OS=Homo sapiens OX=9606 GN=BCLAF1 PE=1 SV=2	HUMAN	1
252	1.72	1.72	5.455	5.455	5.455	sp|P30050|RL12_HUMAN	P30050	RPL12	60S ribosomal protein L12 OS=Homo sapiens OX=9606 GN=RPL12 PE=1 SV=1	HUMAN	1
254	1.7	1.7	8.553	8.553	8.553	sp|Q04941|PLP2_HUMAN	Q04941	PLP2	Proteolipid protein 2 OS=Homo sapiens OX=9606 GN=PLP2 PE=1 SV=1	HUMAN	1
255	1.68	1.68	9.18	3.934	3.934	sp|Q5T653|RM02_HUMAN	Q5T653	MRPL2	39S ribosomal protein L2, mitochondrial OS=Homo sapiens OX=9606 GN=MRPL2 PE=1 SV=2	HUMAN	1
256	1.68	1.68	6.763	6.763	6.763	sp|P51149|RAB7A_HUMAN	P51149	RAB7A	Ras-related protein Rab-7a OS=Homo sapiens OX=9606 GN=RAB7A PE=1 SV=1	HUMAN	1
258	1.66	1.66	20.87	7.826	7.826	sp|Q5JNZ5|RS26L_HUMAN	Q5JNZ5	RPS26P11	Putative 40S ribosomal protein S26-like 1 OS=Homo sapiens OX=9606 GN=RPS26P11 PE=5 SV=1	HUMAN	1
259	1.64	1.64	8.369	2.361	2.361	sp|O75390|CISY_HUMAN	O75390	CS	Citrate synthase, mitochondrial OS=Homo sapiens OX=9606 GN=CS PE=1 SV=2	HUMAN	1
260	1.64	1.64	14.62	6.923	6.923	sp|P62244|RS15A_HUMAN	P62244	RPS15A	40S ribosomal protein S15a OS=Homo sapiens OX=9606 GN=RPS15A PE=1 SV=2	HUMAN	1
262	1.52	1.52	1.894	1.894	1.894	sp|P14314|GLU2B_HUMAN	P14314	PRKCSH	Glucosidase 2 subunit beta OS=Homo sapiens OX=9606 GN=PRKCSH PE=1 SV=2	HUMAN	1
263	1.49	1.49	7.85	2.991	2.991	sp|P78371|TCPB_HUMAN	P78371	CCT2	T-complex protein 1 subunit beta OS=Homo sapiens OX=9606 GN=CCT2 PE=1 SV=4	HUMAN	1
264	1.49	1.49	7.263	3.911	3.911	sp|O14745|NHRF1_HUMAN	O14745	SLC9A3R1	Na(+)/H(+) exchange regulatory cofactor NHE-RF1 OS=Homo sapiens OX=9606 GN=SLC9A3R1 PE=1 SV=4	HUMAN	1
266	1.47	1.47	1.897	1.897	1.897	sp|O60568|PLOD3_HUMAN	O60568	PLOD3	Multifunctional procollagen lysine hydroxylase and glycosyltransferase LH3 OS=Homo sapiens OX=9606 GN=PLOD3 PE=1 SV=1	HUMAN	1
267	1.44	1.44	2.514	0.9732	0.9732	sp|Q14683|SMC1A_HUMAN	Q14683	SMC1A	Structural maintenance of chromosomes protein 1A OS=Homo sapiens OX=9606 GN=SMC1A PE=1 SV=2	HUMAN	1
268	1.44	1.44	3.409	1.705	1.705	sp|P54577|SYYC_HUMAN	P54577	YARS1	Tyrosine--tRNA ligase, cytoplasmic OS=Homo sapiens OX=9606 GN=YARS1 PE=1 SV=4	HUMAN	1
269	1.43	1.43	14.18	7.463	7.463	sp|Q15691|MARE1_HUMAN	Q15691	MAPRE1	Microtubule-associated protein RP/EB family member 1 OS=Homo sapiens OX=9606 GN=MAPRE1 PE=1 SV=3	HUMAN	1
270	1.39	3.28	7.324	7.324	7.324	sp|P04899|GNAI2_HUMAN	P04899	GNAI2	Guanine nucleotide-binding protein G(i) subunit alpha-2 OS=Homo sapiens OX=9606 GN=GNAI2 PE=1 SV=3	HUMAN	2
271	1.39	1.39	5.618	5.618	5.618	sp|Q03135|CAV1_HUMAN	Q03135	CAV1	Caveolin-1 OS=Homo sapiens OX=9606 GN=CAV1 PE=1 SV=4	HUMAN	2
272	1.36	1.36	3.634	2.506	1.253	sp|P05556|ITB1_HUMAN	P05556	ITGB1	Integrin beta-1 OS=Homo sapiens OX=9606 GN=ITGB1 PE=1 SV=2	HUMAN	1
273	1.35	13.27	19.19	15.44	15.29	sp|P34931|HS71L_HUMAN	P34931	HSPA1L	Heat shock 70 kDa protein 1-like OS=Homo sapiens OX=9606 GN=HSPA1L PE=1 SV=2	HUMAN	10
274	1.34	1.34	8.308	3.804	1.602	sp|Q9Y4L1|HYOU1_HUMAN	Q9Y4L1	HYOU1	Hypoxia up-regulated protein 1 OS=Homo sapiens OX=9606 GN=HYOU1 PE=1 SV=1	HUMAN	1
275	1.33	1.33	4.598	2.299	2.299	sp|P12956|XRCC6_HUMAN	P12956	XRCC6	X-ray repair cross-complementing protein 6 OS=Homo sapiens OX=9606 GN=XRCC6 PE=1 SV=2	HUMAN	1
276	1.33	1.33	4.924	4.924	4.924	sp|O75489|NDUS3_HUMAN	O75489	NDUFS3	NADH dehydrogenase [ubiquinone] iron-sulfur protein 3, mitochondrial OS=Homo sapiens OX=9606 GN=NDUFS3 PE=1 SV=1	HUMAN	1
277	1.32	5.22	6.951	5.493	4.26	sp|P12814|ACTN1_HUMAN	P12814	ACTN1	Alpha-actinin-1 OS=Homo sapiens OX=9606 GN=ACTN1 PE=1 SV=2	HUMAN	3
278	1.32	1.33	2.252	2.252	2.252	sp|O43719|HTSF1_HUMAN	O43719	HTATSF1	HIV Tat-specific factor 1 OS=Homo sapiens OX=9606 GN=HTATSF1 PE=1 SV=1	HUMAN	1
279	1.3	1.3	6.849	6.849	6.849	sp|O60238|BNI3L_HUMAN	O60238	BNIP3L	BCL2/adenovirus E1B 19 kDa protein-interacting protein 3-like OS=Homo sapiens OX=9606 GN=BNIP3L PE=1 SV=1	HUMAN	1
